# Supplementary material for: Crystallographic analysis of the lattice metric (CALM) from single electron backscatter diffraction or transmission Kikuchi diffraction patterns
Source: J Appl Crystallogr. 2021 May 28;54(Pt 3):1012–22. doi: 10.1107/S1600576721004210 (PMC8202031; doi:10.1107/S1600576721004210)
Supplement: Supplementary file 1 [file j-54-01012-sup1.zip]

Archive with 29 entries (23 files):
- CALM-1.4/
- CALM-1.4/CALM Software Manual.pdf
- CALM-1.4/CALM v.1.4.exe
- CALM-1.4/glew32.dll
- CALM-1.4/Gui_default.ini
- CALM-1.4/PATTERNS/
- CALM-1.4/PATTERNS/Ag(x)Sn.gpd
- CALM-1.4/PATTERNS/Ag(x)Sn.png
- CALM-1.4/PATTERNS/backup/
- CALM-1.4/PATTERNS/backup/Ag(x)Sn/
- CALM-1.4/PATTERNS/backup/Ag(x)Sn/Ag(x)Sn2021-03-18_13.40.16.gpd
- CALM-1.4/PATTERNS/backup/Ag(x)Sn/Ag(x)Sn2021-03-18_13.41.16.gpd
- CALM-1.4/PATTERNS/backup/Fe_01_bcc_with bands/
- CALM-1.4/PATTERNS/backup/Fe_01_bcc_with bands/Fe_01_bcc_with bands2021-03-18_13.29.55.gpd
- CALM-1.4/PATTERNS/backup/Fe_01_bcc_with bands/Fe_01_bcc_with bands2021-03-18_13.30.55.gpd
- CALM-1.4/PATTERNS/backup/Fe_01_bcc_with bands/Fe_01_bcc_with bands2021-03-18_13.31.55.gpd
- CALM-1.4/PATTERNS/backup/Rammelsbergite_01/
- CALM-1.4/PATTERNS/backup/Rammelsbergite_01/Rammelsbergite_012021-03-18_13.39.16.gpd
- CALM-1.4/PATTERNS/Fe_01_bcc.gpd
- CALM-1.4/PATTERNS/Fe_01_bcc.png
- CALM-1.4/PATTERNS/Fe_01_bccWithTraces.gpd
- CALM-1.4/PATTERNS/Fe_01_bccWithTraces.png
- CALM-1.4/PATTERNS/Fe_01_bcc_with bands.gpd
- CALM-1.4/PATTERNS/Fe_01_bcc_with bands.png
- CALM-1.4/PATTERNS/Korund_01.gpd
- CALM-1.4/PATTERNS/Korund_01.png
- CALM-1.4/PATTERNS/Rammelsbergite_01.gpd
- CALM-1.4/PATTERNS/Rammelsbergite_01.png
- CALM-1.4/Setup.ini
